# Supplementary material for: New Perianal Sepsis Risk Score Predicts Outcome of Elderly Patients with Perianal Abscesses
Source: J Clin Med. 2023 Aug 10;12(16):5219. doi: 10.3390/jcm12165219 (PMC10455731; doi:10.3390/jcm12165219)
Supplement: Supplementary file 1 [file jcm-12-05219-s001.zip]

Archive with 1 entries (1 files):
- jcm-2484802-supplementary.pdf
